# Supplementary material for: Primary HSV-2 Infection in an Immunocompromised Patient Reveals High Diversity of Drug-Resistance Mutations in the Viral DNA Polymerase
Source: Viruses. 2025 Jul 9;17(7):962. doi: 10.3390/v17070962 (PMC12298504; doi:10.3390/v17070962)
Supplement: Supplementary file 1 [file viruses-17-00962-s001.zip]

Archive with 1 entries (1 files):
- viruses-3732787-supplementary.pdf
